# Supplementary material for: Opposite Roles of IL-32α Versus IL-32β/γ Isoforms in Promoting Monocyte-Derived Osteoblast/Osteoclast Differentiation and Vascular Calcification in People with HIV
Source: Cells. 2025 Mar 22;14(7):481. doi: 10.3390/cells14070481 (PMC11987946; doi:10.3390/cells14070481)
Supplement: Supplementary file 1 [file cells-14-00481-s001.zip]

Archive with 1 entries (1 files):
- cells-3483000-supplementary.pdf
